# Supplementary material for: Effects of Soy-Based Infant Formula on Weight Gain and Neurodevelopment in an Autism Mouse Model
Source: Cells. 2022 Apr 15;11(8):1350. doi: 10.3390/cells11081350 (PMC9025435; doi:10.3390/cells11081350)
Supplement: Supplementary file 1 [file cells-11-01350-s001.zip]

Archive with 1 entries (1 files):
- cells-1681104-supplementary.pdf
